# Supplementary material for: Interrogating a framework for diabetic retinopathy screening adherence: Qualitative insights from a severely affected and under-adherent population
Source: PLOS Glob Public Health. 2026 Apr 2;6(4):e0006230. doi: 10.1371/journal.pgph.0006230 (PMC13046135; doi:10.1371/journal.pgph.0006230)
Supplement: S1 Table — (XLSX) [file pgph.0006230.s004.xlsx]

## Sheet: Qualitative Codebook
Name	Description	Files	References
Competing Concerns	Other priorities and circumstances (e.g. employment, childcare, co-occurring health problems, substance use) that compete with and limit participants’ ability to obtain diabetic retinopathy screening and eye examinations.	5	9
Cues to Action	Triggers that prompt participants to seek diabetic retinopathy screening or attend appointments, including appointment reminders, recommendations from primary care providers, or salient “aha” moments.	8	33
Emotional Context	Emotional responses related to diabetic eye disease (e.g. fear, denial, curiosity, desire for information) that influence motivation to obtain diabetic retinopathy screening and eye examinations.	8	62
In-clinic Experiences	Participants’ positive or negative experiences with providers, staff, and clinic processes during eye care visits that affect access to and engagement in diabetic retinopathy screening.	8	38
Knowledge-creating Experiences	Processes through which participants learn about diabetic eye disease and the need for screening, including information from providers, family or peers with similar experiences, and other informational resources, which motivate care-seeking.	7	27
Resource Availability	Availability or lack of material and structural resources (e.g. insurance coverage, financial resources, transportation, housing stability, incarceration) that facilitate or hinder access to diabetic retinopathy screening.	8	30
Vision Status	Participants’ perceived vision status, including need for corrective lenses or acute changes in vision, and how these perceptions influence motivation to seek diabetic retinopathy screening and eye care.	8	30
